# Supplementary material for: Analysis of Differences in Characteristics of High-Risk Endemic Areas for Contracting Japanese Spotted Fever, Tsutsugamushi Disease, and Severe Fever With Thrombocytopenia Syndrome
Source: Open Forum Infect Dis. 2024 Jan 16;11(2):ofae025. doi: 10.1093/ofid/ofae025 (PMC10836194; doi:10.1093/ofid/ofae025)
Supplement: ofae025_Supplementary_Data [file ofae025_supplementary_data.zip]

Archive with 2 entries (2 files):
- Suppliment table_v2.docx
- Suppliment_v2.pdf
